# Supplementary material for: Protocol for massively parallel RNA assay combined with immunoprecipitation for high-throughput analysis of RNA-protein interactions in cells
Source: STAR Protoc. 2026 Jun 9;7(2):104624. doi: 10.1016/j.xpro.2026.104624 (PMC13273556; doi:10.1016/j.xpro.2026.104624)
Supplement: Table S1. Sequencing primers and indexes, related to Step 119 [file mmc1.xlsx]

## Sheet: Primers
Sequnecing Library PCR Primers
NAME	Sequence 5'-3' (Indexes are highlighted in red)
Forward Primer With TruSeq Index 1	CAAGCAGAAGACGGCATACGAGATCGTGATGTGACTGGAGTTCAGACGTGTGCTCTTCCGATCTACTGGCCGCTTCACTG
Forward Primer With TruSeq Index 2	CAAGCAGAAGACGGCATACGAGATACATCGGTGACTGGAGTTCAGACGTGTGCTCTTCCGATCTACTGGCCGCTTCACTG
Forward Primer With TruSeq Index 3	CAAGCAGAAGACGGCATACGAGATGCCTAAGTGACTGGAGTTCAGACGTGTGCTCTTCCGATCTACTGGCCGCTTCACTG
Forward Primer With TruSeq Index 4	CAAGCAGAAGACGGCATACGAGATTGGTCAGTGACTGGAGTTCAGACGTGTGCTCTTCCGATCTACTGGCCGCTTCACTG
Forward Primer With TruSeq Index 5	CAAGCAGAAGACGGCATACGAGATCACTGTGTGACTGGAGTTCAGACGTGTGCTCTTCCGATCTACTGGCCGCTTCACTG
Forward Primer With TruSeq Index 6	CAAGCAGAAGACGGCATACGAGATATTGGCGTGACTGGAGTTCAGACGTGTGCTCTTCCGATCTACTGGCCGCTTCACTG
Forward Primer With TruSeq Index 7	CAAGCAGAAGACGGCATACGAGATGATCTGGTGACTGGAGTTCAGACGTGTGCTCTTCCGATCTACTGGCCGCTTCACTG
Forward Primer With TruSeq Index 8	CAAGCAGAAGACGGCATACGAGATTCAAGTGTGACTGGAGTTCAGACGTGTGCTCTTCCGATCTACTGGCCGCTTCACTG
Forward Primer With TruSeq Index 9	CAAGCAGAAGACGGCATACGAGATCTGATCGTGACTGGAGTTCAGACGTGTGCTCTTCCGATCTACTGGCCGCTTCACTG
Forward Primer With TruSeq Index 10	CAAGCAGAAGACGGCATACGAGATAAGCTAGTGACTGGAGTTCAGACGTGTGCTCTTCCGATCTACTGGCCGCTTCACTG
Forward Primer With TruSeq Index 11	CAAGCAGAAGACGGCATACGAGATGTAGCCGTGACTGGAGTTCAGACGTGTGCTCTTCCGATCTACTGGCCGCTTCACTG
Forward Primer With TruSeq Index 12	CAAGCAGAAGACGGCATACGAGATTACAAGGTGACTGGAGTTCAGACGTGTGCTCTTCCGATCTACTGGCCGCTTCACTG
Forward Primer With TruSeq Index 18	CAAGCAGAAGACGGCATACGAGATGCGGACGTGACTGGAGTTCAGACGTGTGCTCTTCCGATCTACTGGCCGCTTCACTG
Forward Primer With TruSeq Index 19	CAAGCAGAAGACGGCATACGAGATTTTCACGTGACTGGAGTTCAGACGTGTGCTCTTCCGATCTACTGGCCGCTTCACTG
Reverse Primer	AATGATACGGCGACCACCGAGATCTACACTCTTTCCCTACACGACGCTCTTCCGATCT
Emulsion PCR Primers
NAME	Sequence 5'-3'
ePCR_Forward	AATAATACCGGTACTGGCCGCTTCACTG
ePCR_Reverse	GAGGCCGCGGCCGCCGACGCTCTTCCGATCT
